# Supplementary material for: Lesser of Two Evils? Foraging Choices in Response to Threats of Predation and Parasitism
Source: PLoS One. 2015 Jan 30;10(1):e0116569. doi: 10.1371/journal.pone.0116569 (PMC4312073; doi:10.1371/journal.pone.0116569)
Supplement: S1 Table — (XLSX) [file pone.0116569.s001.xlsx]

## Sheet: Sheet1
cond A	cond A	cond B	cond B	cond B	cond B		1 = cond C, 2 = cond D, 3 = cond E
arm #	time	time	food	food arm	time	high threat	condition	ind. ID	condition day
1	0.41	0	0	1	0.26	1	1	1	3
2	0.53	0.87	1	1	0.18	1	1	2	1
1	0.32	0.26	0	1	0	1	1	3	4
2	0.53	0.7	1	1	0	1	1	4	3		Note: time represents arcsine squareroot transformed proportion data (% of time points in each arm)
1	0.77	0.26	0	1	0	1	1	5	2		condition A = no food or enemy
2	0.5	0	1	1	0	1	1	6	1		condition B = food in either arm 1 or 2
1	0	0.18	0	1	0.41	1	1	7	1		condition C = food in both arms, predator in arm 1 or 2
2	0.37	0.46	1	1	0	1	1	8	3		condition D = food in both arms, parasites in arm 1 or 2
1	0	0.18	0	1	0.37	1	1	9	3		condition E = food in both arms, parasites or predator in arm 1 or 2
2	0	0	1	1	0.46	1	1	10	4
1	0.18	0.77	1	1	0	1	1	11	2
2	0.26	0.5	0	1	0	1	1	12	3
1	0.5	0	1	1	0	1	1	13	1
2	0.18	0.41	0	1	0	1	1	14	2
1	0	0	0	1	0	1	1	15	2
2	0.18	0.83	1	1	0	1	1	16	5
1	0.26	0	1	1	0.18	1	1	17	4
2	0.6	0	0	1	0	1	1	18	1
1	0	0.37	0	1	0	1	1	19	5
2	0.32	0.57	1	1	0	1	1	20	5
1	0.67	0	1	2	0	0	1	1	3
2	0.18	0	0	2	0.18	0	1	2	1
1	0.7	0.37	1	2	0	0	1	3	4
2	0.46	0.37	0	2	0.18	0	1	4	3
1	0.5	0	1	2	0.32	0	1	5	2
2	0.32	0.37	0	2	0.18	0	1	6	1
1	0	0.18	0	2	0	0	1	7	1
2	0.64	0.41	1	2	1	0	1	8	3
1	0.26	0.87	1	2	0	0	1	9	3
2	0.46	0.26	0	2	0.53	0	1	10	4
1	0.57	1.16	1	2	0.26	0	1	11	2
2	0	0	0	2	0	0	1	12	3
1	0.18	0.67	0	2	1.25	0	1	13	1
2	0.26	0.26	1	2	0	0	1	14	2
1	0.32	0.32	0	2	0	0	1	15	2
2	0.32	0	1	2	1.57	0	1	16	5
1	0.8	0.93	1	2	0.37	0	1	17	4
2	0.26	0.18	0	2	0.18	0	1	18	1
1	0	1.16	1	2	0.18	0	1	19	5
2	0	0	0	2	0.41	0	1	20	5
					0	1	2	1	4
					0.53	1	2	2	5
					0	1	2	3	3
					0	1	2	4	1
					0.32	1	2	5	5
					0.18	1	2	6	2
					0	1	2	7	5
					0.6	1	2	8	5
					0.46	1	2	9	4
					0	1	2	10	5
					0	1	2	11	3
					0	1	2	12	1
					0	1	2	13	4
					0	1	2	14	3
					0	1	2	15	4
					0	1	2	16	4
					0.53	1	2	17	1
					0	1	2	18	3
					0	1	2	19	4
					0	1	2	20	2
					0	0	2	1	4
					0.57	0	2	2	5
					0	0	2	3	3
					1.57	0	2	4	1
					0.57	0	2	5	5
					0.32	0	2	6	2
					0	0	2	7	5
					0.57	0	2	8	5
					0	0	2	9	4
					0.57	0	2	10	5
					0	0	2	11	3
					0.9	0	2	12	1
					0.97	0	2	13	4
					1.39	0	2	14	3
					0	0	2	15	4
					0.83	0	2	16	4
					0.46	0	2	17	1
					1.25	0	2	18	3
					0	0	2	19	4
					0.7	0	2	20	2
					0.37	1	3	1	2
					0	1	3	2	3
					0	1	3	3	5
					0	1	3	4	5
					0	1	3	5	3
					0.7	1	3	6	3
					0	1	3	7	3
					0	1	3	8	4
					0	1	3	9	2
					0.18	1	3	10	3
					0	1	3	11	4
					0.64	1	3	12	2
					0	1	3	13	2
					0	1	3	14	1
					0	1	3	15	3
					0	1	3	16	1
					0	1	3	17	5
					0.32	1	3	18	4
					0.53	1	3	19	2
					0	1	3	20	1
					0.41	0	3	1	2
					0.83	0	3	2	3
					0	0	3	3	5
					0.83	0	3	4	5
					0	0	3	5	3
					0	0	3	6	3
					0	0	3	7	3
					0	0	3	8	4
					0	0	3	9	2
					0	0	3	10	3
					0	0	3	11	4
					0.74	0	3	12	2
					1.16	0	3	13	2
					0.18	0	3	14	1
					0	0	3	15	3
					1.04	0	3	16	1
					0.5	0	3	17	5
					0.53	0	3	18	4
					0.41	0	3	19	2
					0.7	0	3	20	1
